# Supplementary material for: Enzymatic conversion of human blood group A kidneys to universal blood group O
Source: Nat Commun. 2024 Mar 30;15:2795. doi: 10.1038/s41467-024-47131-9 (PMC10981661; doi:10.1038/s41467-024-47131-9)
Supplement: Supplementary file 4 — Source Data [file 41467_2024_47131_MOESM4_ESM.xlsx]

## Sheet: Fig 2b
A	Time on NMP (hrs)	Control																		Treated
1hr	1	87.8694	81.4873	111.315	126.013	77.9528	76.8681	54.8832	96.1788	227.798	147.853	187.403	319.744	71.7412	97.3569	101.251	70.6572	58.6918	75.178	92.5945	66.2496	140.515	108.715	115.88	76.0458	86.4789	95.8094	23.4176	55.3829	43.357	31.7455	5.40005	8.54042	10.074	15.5666	14.6696	23.1126
2hr	2	79.7164	63.7466	54.1293	91.8176	79.059	35.2307	311.05	193.688	195.429	142.876	252.54	99.8501	53.203	74.3286	62.9995	62.7235	58.4468	65.3095	20.6201	28.9794	14.3927	32.8471	18.0543	9.83481	20.9036	42.1513	37.2543	15.6714	41.8717	26.917	2.41596	7.31456	3.15046	7.48974	2.9025	1.7304
4hr	4	98.5997	74.8456	41.1023	63.1964	72.8653	87.1069	255.376	91.8296	71.6513	202.671	145.7	155.531	148.97	156.592	92.4683	110.028	122.224	83.849	38.151	47.254	28.2391	33.6718	5.23413	37.1179	41.1493	63.7473	37.5028	17.1985	41.2309	33.3559	4.25063	3.65918	8.58848	3.04488	4.99573	4.90914
6hr	6	99.0993	137.126	75.2775	195.721	72.3871	128.633	37.2477	83.6101	69.0318	52.086	54.2715	253.334	95.7206	97.5997	87.3199	58.6016	72.6317	82.6664	14.9119	22.7674	36.2176	17.8943	26.5386	26.3137	35.0762	10.2466	10.2237	38.6195	28.6171	29.8622	2.39529	3.75472	4.77098	6.85281	5.50307	5.65398
H
Time on NMP (hrs)	Control	Control																		Treated
1hr	1	0.854272	1.3996	1.04725	0.946273	0.958687	0.625631	1.1219	0.77813	2.08697	3.28141	2.82412	2.33642	0.480155	0.402178	0.640705	0.837364	1.23002	0.399465	0.535043	0.622702	0.461009	0.0945008	0.877173	0.660916	8.69454	12.5511	5.31454	2.93564	5.38097	9.96484	3.12474	4.25246	5.4311	6.91254	12.6832	6.73622
2hr	2	1.81497	1.39211	1.54061	0.787235	1.17594	1.19754	0.523309	1.03074	1.56329	1.83237	1.70538	1.61413	3.59374	1.15442	0.325863	1.20593	2.05248	0.138176	0.627212	0.852487	0.931369	0.884401	0.610969	0.713495	1.11324	2.15748	1.30343	1.87625	1.83327	#VALUE!	1.94944	2.91893	3.96655	3.5875	1.71679	2.38578
4hr	4	1.02273	1.11239	0.640087	1.16337	1.20181	1.62247	0.886608	0.845444	1.22789	0.919626	0.53982	0.493257	0.930571	1.54536	0.549825	0.556138	1.41909	1.04521	1.40966	1.14796	0.903854	1.10966	0.683467	0.57986	1.12891	2.95946	1.21052	2.87641	0.760908	0.181196	11.4875	12.928	12.2461	2.7985	14.1915	9.3879
6hr	6	1.15266	1.38667	1.09641	2.50692	0.995545	0.13449	0.88193	0.741332	0.980896	0.785777	0.556125	0.428689	0.168193	0.512886	0.243622	1.09217	0.196714	0.0112978	0.887316	0.582004	0.646846	1.08371	0.950759	1.22335	1.30861	1.38485	1.05547	0.54172	1.49953	0.338221	15.6868	11.2367	11.3922	7.14639	11.6767	13.5775
Column A	Control
vs.	vs.
Column B	Treated
Test details
Test name	Wilcoxon matched-pairs signed rank test
Comparison for each test	Compare ranks of paired data
Multiple comparisons	Set P value threshold
Method	Holm-Šídák method
Alpha	0.05
A antigen	Below threshold?	P value	Sum of pos. ranks	Sum of neg. ranks	Sum of signed ranks (W)	Adjusted P Value
1hr	Yes	0.0056	147	-24	123	0.0056
2hr	Yes	8e-06	171	0	171	3.1e-05
4hr	Yes	8e-06	171	0	171	3.1e-05
6hr	Yes	8e-06	171	0	171	3.1e-05
H antigen	Below threshold?	P value	Sum of pos. ranks	Sum of neg. ranks	Sum of signed ranks (W)	Adjusted P Value
1hr	Yes	0.008965	27	-144	-117	0.035379
2hr	No	0.611221	65	-88	-23	0.611221
4hr	Yes	0.01387	30	-141	-111	0.041036
6hr	No	0.053856	41	-130	-89	0.104811

## Sheet: Fig 2c
	Control			Treated
Time on NMP (hrs)	ABO29	ABO32	ABO34	ABO30	ABO31	ABO33
0	237.037	254.237	127.119	203.39	262.712	173.729
0.5	262.963	254.237	131.356	245.763	275.424	182.203
1	259.259	254.237	131.356	250	279.661	194.915
1.5	266.667	258.475	135.593	254.237	279.661	203.39
2	270.37	258.475	144.068	258.475	283.898	203.39
2.5	274.074	258.475	156.78	254.237	283.898	207.627
3	277.778	258.475	161.017	262.712	283.898	211.864
3.5	285.185	258.475	161.017	262.712	283.898	211.864
4	285.185	258.475	161.017	262.712	279.661	211.864
4.5	292.593	254.237	156.78	258.475	279.661	207.627
5	288.889	258.475	152.542	258.475	275.424	207.627
5.5	285.185	258.475	152.542	258.475	275.424	207.627
6	288.889	258.475	144.068	258.475	275.424	211.864
Table Analyzed	2c - 6hr timepoint only
Column B	Treated
vs.	vs.
Column A	Control
Wilcoxon matched-pairs signed rank test
P value	0.75
Exact or approximate P value?	Exact
P value summary	ns
Significantly different (P < 0.05)?	No
One- or two-tailed P value?	Two-tailed

## Sheet: Fig 2d
	Control			Treated
Time on NMP (hrs)	ABO29	ABO32	ABO34	ABO30	ABO31	ABO33
0	58	59	71		52	75
0.5	58	59	71		51	75
1	47	59	71		51	73
1.5	80	59	71		50	73
2	79	59	65		50	73
2.5	79	59	65		50	72
3	80	59	63		50	72
3.5	79	59	63		50	72
4	79	59	63		50	72
4.5	80	59	62		50	72
5	79	59	63		50	61
5.5	70	59	63		50	61
6	78	59	63		50	61
Missing data for n=1 kidney in the treated group due to pressure transducer failure in the set which prevents statistical testing.

## Sheet: Fig 2e
	Control			Treated
Time on NMP (hrs)	ABO29	ABO32	ABO34	ABO30	ABO31	ABO33
1	6	2	12	4	3	1
2	6	3.2	10.5	4	6.5	2.5
3	5.5	3	8	4	8.5	4
4	6.5	9.5	7.5	4	9.5	4.1
5	5	17.5	7	1.1	17	5
6	4.6	17	6	2	24.5	6
Total output	33.6	52.2	51	19.1	69	22.6
Table Analyzed	Fig 2e - Total urine only
Column B	Treated
vs.	vs.
Column A	Control
Wilcoxon matched-pairs signed rank test
P value	0.75
Exact or approximate P value?	Exact
P value summary	ns
Significantly different (P < 0.05)?	No
One- or two-tailed P value?	Two-tailed

## Sheet: Fig 2f
Perfusate			Urine
Control	Treated		Control	Treated
189.847	264.787		184.187	249.551
78.09	72.5407		34.1915	38.4441
204.861	276.26		179.875	254.296
Table Analyzed	Fig 2f - Perfusate		Table Analyzed	Fig 2f - Urine
Column B	Treated		Column B	Treated
vs.	vs.		vs.	vs.
Column A	Control		Column A	Control
Wilcoxon matched-pairs signed rank test			Wilcoxon matched-pairs signed rank test
P value	0.5		P value	0.25
Exact or approximate P value?	Exact		Exact or approximate P value?	Exact
P value summary	ns		P value summary	ns
Significantly different (P < 0.05)?	No		Significantly different (P < 0.05)?	No
One- or two-tailed P value?	Two-tailed		One- or two-tailed P value?	Two-tailed

## Sheet: Fig 3b
Time on HMP (hrs)	Control																																				Treated
1	12.8676	33.4803	21.5727	12.5219	14.3862	7.0137	87.2999	57.5096	32.3971	28.5103	15.4272	52.6535	49.268	51.6141	44.8518	171.307	67.6811	53.2833	283.784	176.902	153.197	129.582	189.211	113.893	36.4838	114.065	66.0529	55.7275	100.13	95.3216	44.0905	57.6485	74.0764	47.4517	132.389	98.6607	53.2833	1.39897	2.18266	1.40237	0.958874	1.61682	1.35208	1.87148	4.64238	21.6006	6.02519	6.94904	10.2773
2	71.1658	25.462	27.3716	73.831	47.3683	53.6133	34.2834	30.111	36.7924	54.3663	66.3062	49.0245	69.0164	62.0036	69.2268	110.343	39.571	44.1467																			44.1467	6.59725	4.24586	4.3016	7.9286	6.49598	4.16872	55.414	15.02	18.9406	12.1904	32.1526	12.2861
3	9.43367	18.3302	6.17683	8.86201	9.61467	8.14312	35.7525	37.5172	45.0768	37.9953	55.0632	99.5995	167.29	187.395	115.504	134.848	84.3769	58.8274																			58.8274	0.866437	2.56329	2.53967	1.28852	0.447917	2.16108	4.64304	30.5492	15.5536	12.6751	38.5714	8.97174
4	11.1182	4.85894	13.6521	12.8364	11.6197	5.08395	86.3833	62.9855	35.421	93.0253	41.1655	53.716	81.8508	66.0305	95.3168	50.9058	49.8821	66.3436																			66.3436	6.35732	7.0642	3.41647	1.31979	2.60305	1.44723	10.0825	12.2089	26.1644	41.438	9.36994	13.8307
5	19.2926	22.6776	18.6495	13.7585	14.5993	12.8724	46.2856	56.0368	42.9426	38.8952	38.1412	30.7314	45.2153	29.3248	140.808	32.4169	46.1286	27.94																			27.94	10.4591	4.39726	2.60916	2.6666	12.1512	7.43276	3.12486	7.14583	4.98643	6.45245	21.5993	7.02828
6	48.4636	40.7033	42.6894	36.9595	26.3034	16.0209	80.3669	39.5291	23.2289	47.234	31.1988	46.4755	264.136	137.262	123.781	58.8881	33.5448	30.4244	165.425	174.68	159.754	150.939	92.9447	140.811	72.3968	94.321	88.6747	84.0245	138.686	61.2138	77.1122	70.0734	70.7063	97.6926	82.1085	106.875	30.4244	6.13268	10.2088	6.39522	11.4457	5.2761	12.4513	4.56049	3.62806	4.5037	14.5373	4.09163	7.02498
12																			195.522	233.14	381.257	198.052	246.124	154.492	30.9625	51.8761	11.6977	13.8684	59.183	29.8723	129.271	69.0716	61.4629	74.326	104.57	90.9927
24																			107.544	107.364	123.575	145.783	159.416	176.551	119.635	134.139	143.285	87.133	123.736	50.6109	56.0617	52.3263	25.4132	43.6074	48.4782	26.086
Time on HMP (hrs)	Control																																				Treated
1	2.68241	3.79368	6.74013	0.283511	1.60425	1.4996	1.06472	0.0342056	3.17967	1.59034	2.05719	0.861429	0.966962	0.299107	0.581829	0.919878	0.968327	0.674416	2.68241	3.79368	6.74013	2.52991	1.60425	1.4996	4.2162	2.40872	3.17967	1.59034	2.05719	0.861429	0.966962	0.299107	0.581829	0.919878	0.968327	0.674416	0.514295	0.413605	1.50232	1.60893	2.57491	1.89091	12.8291	6.97074	13.6723	8.24131	2.54279	14.9478	1.43643
2	0.421327	1.6415	0.260316	0.338758	0.534969	0.106089	0.998233	0.0698583	0.873936	0.645577	0.262084	0.0173429	0.0440142	0.223248	0.211992	0.197849	0.654592	0.537989																			3.04844	2.93544	2.49843	2.49345	4.88551	2.55254	71.8899	58.8471	35.1726	78.1326	108.193	49.0213	17.0537
3	0.0491167	0.213088	0.689662	0.251365	0.517579	0.517835	0.147423	1.04063	0.0346891	0.790109	0.376264	0.184999	0.777834	1.95714	2.63035	2.71477	1.04582	1.29851																			1.72918	5.85346	2.99874	2.24027	1.84877	3.38469	43.7369	72.4606	83.8137	58.9747	60.2171	64.1282	20.2453
4	0.746052	0.436432	0.0945735	0.661385	0.695257	0.686072	0.219208	0.615223	0.571864	0.852738	0.757827	0.0510682	1.57313	3.30909	0.891905	1.45083	0.174904	1.0933																			3.01396	5.39845	2.91118	1.25156	1.46513	1.47896	107.348	86.0078	92.4302	84.782	59.1055	77.1171	18.4848
5	0.213367	0.365193	0.283487	0.128398	0.34715	1.2303	0.675928	0.312188	1.79798	0.335313	0.754456	3.56656	0.913631	0.663828	0.805253	1.26488	0.220939	0.76297																			5.39224	6.21356	5.57053	2.56397	4.51135	5.33257	87.1765	43.92	35.7217	30.9534	53.3697	59.7657	31.919
6	1.07915	0.0405149	0.618166	0.488603	0.820274	0.330599	1.06183	1.01606	3.77421	0.547296	0.221616	2.04657	2.1928	2.25615	2.57638	2.48791	0.955769	0.464824	3.65451	2.7612	0.495835	0.38293	1.06428	2.62925	0.449864	0.127526	2.00658	2.82279	1.17864	1.27468	0.122541	0.178002	0.0852518	0.07228	0.105188	0.104507	4.31228	4.16035	2.7288	7.61427	6.03438	3.63392	59.6895	38.291	55.1306	43.1397	41.836	57.5243	11.9092
12																			2.75901	4.50707	2.63675	1.19323	4.59827	1.13944	0.465119	0.0279702	0.880558	0.0066497	1.91974	1.48142	1.00291	0.636469	0.696018	0.476332	0.827723	0.331174
24																			0.574914	1.35867	1.81352	0.905201	3.43032	1.44259	0	0.215934	0.603013	0.154126	0.108946	0.076477	0.100274	0.0498586	0.0229923	0.0379849	0.0854041	0.0386636
Table Analyzed	HMP and ABOi - H - Collated
Column A	Control
vs.	vs.
Column B	Treated
Test details
Test name	Wilcoxon matched-pairs signed rank test
Comparison for each test	Compare ranks of paired data
Multiple comparisons	Set P value threshold
Method	Holm-Šídák method
Alpha	0.05
Time on HMP (hrs)	Below threshold?	P value	Sum of pos. ranks	Sum of neg. ranks	Sum of signed ranks (W)	Adjusted P Value
1	No	0.285596	402	-264	138	0.285596
2	Yes	0.000252	162	-9	153	0.00151
3	Yes	0.00193	153	-18	135	0.00473
4	Yes	0.001579	154	-17	137	0.00473
5	Yes	0.000839	157	-14	143	0.004189
6	Yes	<0.000001	641	-25	616	<0.000001
12	Yes	7.6e-05	166	-5	161	0.000534
24	Yes	0.001045	156	-15	141	0.004189
Time on HMP (hrs)	Below threshold?	P value	Sum of pos. ranks	Sum of neg. ranks	Sum of signed ranks (W)	Adjusted P Value
1	Yes	0.020412	38	-152	-114	0.020412
2	Yes	8e-06	0	-171	-171	5.3e-05
3	Yes	8e-06	0	-171	-171	5.3e-05
4	Yes	8e-06	0	-171	-171	5.3e-05
5	Yes	8e-06	0	-171	-171	5.3e-05
6	Yes	<0.000001	0	-666	-666	<0.000001
12	Yes	3.8e-05	3	-168	-165	7.6e-05
24	Yes	8e-06	0	-171	-171	5.3e-05
[truncated: 23 more columns]

## Sheet: Fig 3c
Time on HMP (hrs)	Control						Treated
0	46.875	25.1534	39.4444	37.4	79	28.1	34.375	38.6503	56.25	47.4	59.4	38.7
1	46.0938	52.7607	50	37.4	88.2	32.1	34.375	63.8037	64.375	60.5	72.2	37.3
2				43.5	90.9	34.1				60	78.9	40.9
3				41.3	88.7	40.2				73.7	81.1	42.7
4				45.7	87.6	40.2				72.1	87.2	40
5				47.4	92.5	38.2				75.8	91.7	44.9
6	50	62.5767	60.5556	50	95.7	41.4	39.8438	83.4356	55	75.8	95.6	41.3
12	37.5	64.4172	62.2222				39.0625	92.0245	56.875
24	31.25	53.9877	65				39.0625	95.7055	65
Table Analyzed	Fig 3c - 6hr only		Table Analyzed	Fig 3c - 24hr only
Column B	Treated		Column B	Treated
vs.	vs.		vs.	vs.
Column A	Control		Column A	Control
Wilcoxon matched-pairs signed rank test			Wilcoxon matched-pairs signed rank test
P value	0.9375		P value	0.5
Exact or approximate P value?	Exact		Exact or approximate P value?	Exact
P value summary	ns		P value summary	ns
Significantly different (P < 0.05)?	No		Significantly different (P < 0.05)?	No
One- or two-tailed P value?	Two-tailed		One- or two-tailed P value?	Two-tailed

## Sheet: Fig 3d
Time on HMP (hrs)	Control						Treated
0	29	29	26	29	29	29	29	29	29	28	29	28
1	29	29	30	26	29	29	30	29	29	27	29	29
2				29	29	29				24	29	29
3				29	29	29				30	29	29
4				29	29	30				29	29	29
5				29	29	29				29	29	28
6	30	29	30	29	29	29	29	29	29	27	29	29
12	29	29	29				29	30	29
24	29	29	30				29	29	29
Table Analyzed	Fig 3d - 6hr only		Table Analyzed	Fig 3d - 24hr only
Column B	Treated		Column B	Treated
vs.	vs.		vs.	vs.
Column A	Control		Column A	Control
Wilcoxon matched-pairs signed rank test			Wilcoxon matched-pairs signed rank test
P value	0.25		P value	>0.9999
Exact or approximate P value?	Exact		Exact or approximate P value?	Exact
P value summary	ns		P value summary	ns
Significantly different (P < 0.05)?	No		Significantly different (P < 0.05)?	No
One- or two-tailed P value?	Two-tailed		One- or two-tailed P value?	Two-tailed

## Sheet: Fig 5a
Time after ab addition (hrs)	Control			Treated
0	213	301.1	156.6	273.7	355.6	137.8
0.5	226.1	268.8	172.7	278.9	361.1	173.3
1	230.4	284.9	180.7	289.5	372.2	182.2
1.5	230.4	279.6	180.7	294.7	377.8	186.7
2	234.8	268.8	180.7	300	388.9	186.7
2.5	234.8	268.8	184.7	300	388.9	191.1
3	234.8	268.8	184.7	300	388.9	191.1
3.5	233.9	268.8	184.7	300	388.9	191.1
4	226.1	360.2	184.7	305.3	388.9	191.1
Table Analyzed	Fig 5a - 4hr only
Column B	Treated
vs.	vs.
Column A	Control
Wilcoxon matched-pairs signed rank test
P value	0.25
Exact or approximate P value?	Exact
P value summary	ns
Significantly different (P < 0.05)?	No
One- or two-tailed P value?	Two-tailed

## Sheet: Fig 5b
Time after ab addition (hrs)	Control			Treated
0	61	57	60	58	52	65
0.5	59	60	59	58	52	62
1	59	59	59	58	52	62
1.5	58	59	59	57	52	62
2	58	60	59	57	52	62
2.5	58	60	60	57	52	62
3	58	61	60	58	52	62
3.5	58	61	60	58	52	61
4	58	55	60	57	52	61
Table Analyzed	Fig 5b - 4hr only
Column B	Treated
vs.	vs.
Column A	Control
Wilcoxon matched-pairs signed rank test
P value	0.75
Exact or approximate P value?	Exact
P value summary	ns
Significantly different (P < 0.05)?	No
One- or two-tailed P value?	Two-tailed

[truncated: 9 more sheets: Fig 5c, Fig 5d, Fig 6b, Fig 6c, Fig 6d, Sup Fig 4, Sup Fig 5a, Sup Fig 6a, Sup Fig 6b]
